# Supplementary material for: Potential Utilization of Ground Eggshells as a Biofiller for Natural Rubber Biocomposites
Source: Materials (Basel). 2023 Apr 9;16(8):2988. doi: 10.3390/ma16082988 (PMC10143961; doi:10.3390/ma16082988)
Supplement: Supplementary file 1 [file materials-16-02988-s001.zip]

Archive with 1 entries (1 files):
- materials-2284184-supplementary.pdf
